# Supplementary material for: Integration of microbiome and Koch’s postulates to reveal multiple bacterial pathogens of whitish muscle syndrome in mud crab, Scylla paramamosain
Source: Microbiome. 2023 Jul 20;11:155. doi: 10.1186/s40168-023-01570-6 (PMC10357871; doi:10.1186/s40168-023-01570-6)
Supplement: Supplementary file 4 — Additional file 3. Bacteria. Second challenge. First challenge. Fungi. [file 40168_2023_1570_MOESM3_ESM.zip]

Archive with 5 entries (4 files):
- Appendix S1/Bacteria-SYSU-16S.fas
- Appendix S1/FirstChallenge-16S-SYSU.fas
- Appendix S1/Fungi-SYSU-ITS.fas
- Appendix S1/SecondChallenge-16S-SYSU.fas
- Appendix S1/
